# Supplementary material for: Integrated Transcriptome and Metabolome Analyses Reveal the Roles of MADS-Box Genes in Regulating Flower Development and Metabolite Accumulation in Osmanthus fragran
Source: Curr Issues Mol Biol. 2025 Oct 3;47(10):819. doi: 10.3390/cimb47100819 (PMC12564812; doi:10.3390/cimb47100819)
Supplement: Supplementary file 1 [file cimb-47-00819-s001.zip]

Archive with 2 entries (2 files):
- Supplemental figures.pdf
- Supplemental Table.xls
